# Supplementary material for: Post-Mortem Detection and Visualization of Mimivirus Reactivation in Fatal Viral Pneumonia
Source: Viruses. 2026 Mar 18;18(3):379. doi: 10.3390/v18030379 (PMC13030392; doi:10.3390/v18030379)
Supplement: Supplementary file 1 [file viruses-18-00379-s001.zip]

Archive with 3 entries (3 files):
- Case series-Viral pneumonia.pdf
- Fig S1.png
- Fig S2.png
